# Supplementary material for: Dataset on Catal's reagent: Sensitive detection of iron (II) sulfate using spectrophotometry
Source: Data Brief. 2020 Aug 8;32:106149. doi: 10.1016/j.dib.2020.106149 (PMC7452712; doi:10.1016/j.dib.2020.106149)
Supplement: Supplementary file 1 [file mmc1.xlsx]

## Sheet: Sayfa1
2019-04-18	0.2	0.4	0.6	0.8	1	1.2	1.4	1.6	1.8	2
4'lü Gruplar mg/mL	1	2	3	4	5	6	7	8	9	10
Saat 10:40	0.089	0.155	0.229	0.319	0.406	0.476	0.59	0.643	0.705	0.847
24 h	0.094	0.175	0.227	0.358	0.413	0.48	0.577	0.612	0.708	0.866
	0.093	0.158	0.233	0.31	0.42	0.496	0.583	0.654	0.705	0.852
	0.085	0.151	0.22	0.324	0.431	0.486	0.597	0.689	0.711	0.865
3'lü gruplar mg/mL	0.2	0.4	0.6	0.8	1
saat 11:15	0.017	0.048	0.063	0.088	0.095
16 h	0.074	0.022	0.058	0.078	0.092
	0.014	0.035	0.064	0.065
0 hour	0.118	0.241	0.324	0.412	0.522	0.611	0.697	0.716	0.835	0.964
	0.121	0.231	0.334	0.408	0.522	0.596	0.694	0.759	0.806	0.989
	0.133	0.228	0.324	0.426	0.468	0.586	0.677	0.777	0.82	0.994
	0.11	0.197	0.329	0.424	0.515	0.614	0.669	0.772	0.826	0.998
mean	0.482	0.897	1.311	1.67	2.027	2.407	2.737	3.024	3.287	3.945
	0.1205	0.22425	0.32775	0.4175	0.50675	0.60175	0.68425	0.756	0.82175	0.98625
	-0.0005	-0.01675	-0.00125	-0.0085	-0.01525	-0.01225	-0.01275	-0.021	-0.01325	-0.01175
	0.0005	0.01675	0.00125	0.0085	0.01525	0.01225	0.01275	0.021	0.01325	0.01175
